# Supplementary material for: A 3D journey on virtual surfaces and inner structure of ossa genitalia in Primates by means of a non-invasive imaging tool
Source: PLoS One. 2020 Jan 30;15(1):e0228131. doi: 10.1371/journal.pone.0228131 (PMC6992188; doi:10.1371/journal.pone.0228131)
Supplement: S1 Table — For every specimen, scientific name, taxonomic suborder (S = Strepsirrhini; H = Haplorrhini), sex (M = male; F = female), provider (NHMLS = Natural History Museum "La Specola"; IZSLT = Istituto Zooprofilattico Sperimentale di Lazio e Toscana; CMZ = Civic Museum of Zoology), catalogue code (only available for museum specimens, CC), city of provider and age class (also in months, if available) are reported. (XLSX) [file pone.0228131.s001.xlsx]

## Sheet: Suppl. Mat. 1
Scientific name	Suborder	Sex	Provider	CC	City	Age class
Galagoides demidoff	S	M	NHMLS	204	Florence	Adult
(G. Fischer, 1806)
Galago gallarum	S	M	NHMLS	3495	Florence	Adult
Thomas, 1901
Loris lydekkerianus	S	M	NHMLS	19088	Florence	Adult
Cabrera, 1908
Loris tardigradus	S	M	NHMLS	200	Florence	Adult
(Linnaeus, 1758)
Otolemur crassicaudatus	S	M	NHMLS	2885	Florence	Adult
(É. Geoffroy, 1812)
Alouatta sp.	H	F	NHMLS	126	Florence	Juvenile
Lacépède, 1799
Ateles paniscus	H	F	NHMLS	20716	Florence	Juvenile
(Linnaeus, 1758)
Callithrix penicillata	H	M	NHMLS	152	Florence	Juvenile
(É. Geoffroy, 1812)
Cercocebus atys	H	F	IZSLT	-	Ciampino	Infant (2 days)
(Audebert, 1797)
Chlorocebus aethiops	H	M	NHMLS	2192	Florence	Adult
(Linnaeus, 1758)
Macaca fascicularis	H	F	IZSLT	-	Ciampino	Adult (>7 yrs.)
(Raffles, 1821)
Macaca fascicularis	H	F	IZSLT	-	Ciampino	Adult (8-10 yrs.)
(Raffles, 1821)
Macaca fuscata	H	F	IZSLT	-	Ciampino	Adult (16 yrs.)
(Blyth, 1875)
Macaca fuscata	H	F	IZSLT	-	Ciampino	Adult (24 yrs.)
(Blyth, 1875)
Mandrillus sphinx	H	F	IZSLT	-	Ciampino	Adult (>30 yrs.)
(Linnaeus, 1758)
Mandrillus sphinx	H	M	IZSLT	-	Ciampino	Adult (27 yrs.)
(Linnaeus, 1758)
Pan troglodytes	H	M	NHMLS	14	Florence	Juvenile
(Blumenbach, 1799)
Papio cynocephalus	H	M	NHMLS	3533	Florence	Adult
(Linnaeus, 1766)
Pongo pygmaeus x abelii	H	F	CMZ	174	Rome	Adult (45 yrs.)
Saguinus niger	H	F	NHMLS	169	Florence	Adult
(É. Geoffroy, 1803)
Saguinus niger	H	M	NHMLS	160	Florence	Adult
(É. Geoffroy, 1803)
Sapajus apella	H	F	IZSLT	-	Ciampino	Adult (33 yrs.)
Linnaeus, 1758
Tarsius bancanus	H	F	NHMLS	205	Florence	Adult
Horsfield, 1821
